# Supplementary material for: Stereocontrolled Synthesis and Conformational Analysis of a Series of Disaccharides α,β-d-GlcA-(1→3)-α-L-Fuc
Source: Molecules. 2023 Nov 13;28(22):7571. doi: 10.3390/molecules28227571 (PMC10673560; doi:10.3390/molecules28227571)
Supplement: Supplementary file 1 [file molecules-28-07571-s001.zip]

Archive with 1 entries (1 files):
- molecules-2671385-supplementary.pdf
